# Supplementary material for: Isoxazolyl-Derived 1,4-Dihydroazolo[5,1-c][1,2,4]Triazines: Synthesis and Photochemical Properties
Source: Molecules. 2023 Apr 3;28(7):3192. doi: 10.3390/molecules28073192 (PMC10095850; doi:10.3390/molecules28073192)
Supplement: Supplementary file 1 [file molecules-28-03192-s001.zip]

Archive with 1 entries (1 files):
- molecules-2313541-supplementary.pdf
